# Supplementary material for: The single-cell transcriptional landscape of innate and adaptive lymphocytes in pediatric-onset colitis
Source: Cell Rep Med. 2023 May 8;4(5):101038. doi: 10.1016/j.xcrm.2023.101038 (PMC10213874; doi:10.1016/j.xcrm.2023.101038)
Supplement: Table S4. Genes upregulated in the most and least inflamed clusters, related to Figure 5 [file mmc2.xlsx]

## Sheet: Table S4
Table S4. Genes upregulated in the MOST and LEAST inflamed clusters, related to Figure 5.
CL2 (UP MOST)	CL5 (UP MOST)	CL9 (UP MOST)	CL12 (UP MOST)
JUND	IGLL5	IGLL5	IGLL5
IGLL5	DNAJB1	GZMH	CREM
CD81	CREM	HSP90AA1	UBB
GNLY	HSP90AA1	GZMA	DNAJA1
CLEC2B	CRIP1	GZMK	DNAJB1
HSPE1	UBB	CREM	TNFRSF18
RPL37A	GADD45B	CCL5	HSP90AA1
HSP90AA1	DNAJA1	S100A4	S100A4
RPL37	SELK	UBB	LAIR2
RPS24	FTH1	S100A6	DYNLL1
UQCRB	EIF1	TMSB4X	CRIP1
RPL24	RGS1	IL32	CST7
RPLP2	TMSB4X	TMSB10	SAT1
RPS21	TMSB10	SERF2	HSP90AB1
UBB	PTMA	PTMA	CARD16
PTMA	H3F3B	RPS2	SAP18
TMSB4X	RPLP1	EIF1	S100A6
RPLP1	RPS2	HLA-B	CSTB
RPS29	RPL39	RPL39	POMP
RPL41	RPS15	RPS24	PRDX1
OST4	RPS28	RPS29	SELK
RPL27A	RPL41	RPLP2	ISG15
TPT1	RPLP2	RPLP1	COX8A
RPS20	RPL10	RPS28	SOD1
RPS12	HLA-B	RPL28	LINC00152
RPL31	RPS27	RPL41	SSR4
RPS27		RPS27	TMSB10
RPL35A			NOP10
RPS11			PRDX2
RPS16			HLA-B
RPS23			POLR2L
TMSB10			IL32
RPL23A			PTMA
RPL27			FTH1
RPS18			ARID5B
RPS2			EIF1
RPS28			TCEB2
RPL21			MYL6
RPS14			CD3D
RPL28			H3F3A
RPL9			RPL36AL
RPS25			TMA7
FAU			ATP5E
RPS15			RPS16
RPL30			RPS24
RPL26			RPL37A
RPS19			RPL24
			TMSB4X
			RPS2
			RPL37
			RPS20
			RPL39
			RPL41
			FAU
			RPL28
			RPS28
			RPL27
			RPLP1
			RPLP2
			RPS15
			B2M
CL1 (UP LEAST)	CL4 (UP LEAST)	CL7 (UP LEAST)	CL8 (UP LEAST)	CL10 (UP LEAST)
JUND	FOS	JUN	IGLL5	JUN
ICOS	DUSP1	FOSB	DNAJB1	JUND
NR4A1	JUN	IFNG	HSP90AA1	FOSB
JUN	SLC2A3	RGCC	UBB	BTG2
CHMP1B	JUNB	MYADM	HLA-B	MYADM
TPT1	PTGER4	NR4A1	RPS2	FOS
ZFP36	FOSB	BTG2	RPLP1	IER2
CD83	NBEAL1	CD69	RPL23	ZFP36
TIPARP	EEF2	FOS	RPL37A	CD69
CD69	RPSAP58	TNFSF9	RPS20	JUNB
CYCS	ACTN1	CCL4	RPL27	RGCC
FOS	BTG2	NFKBID	RPS16	NR4A2
ZNF331	CD69	TNFAIP3	RPS23	PPP1R15A
BTG2	SOCS3	PTGER4	RPL37	DUSP1
RP11-489E7.4	ZNF331	TNF	TMSB4X	TNFAIP3
RPS21	ARPC5	KLF6	RPLP2	IGJ
H1FX	HMHA1	NR4A2	RPS18	HNRNPH1
CTNNB1	TRABD2A	JUNB	RPS28	TSC22D3
TNFAIP3	EIF4B	RASGEF1B	RPL39	KDM6B
IER5	EIF4A2	YPEL5	RPL41	CSRNP1
MAFF	ANXA6	FAM53C	RPL27A	ANXA1
FOSB	IL16	METTL15	RPS8	DDX3X
RHOB	HNRNPA1	ANXA1	RPL13	PPP1CB
RPL38	TUBA1A	MYC	RPS12	YPEL5
RPL37	SUN2	MIR24-2	RPS15	MCL1
NR4A2	NR4A2	ZNF331	RPL28	CHMP1B
IGJ	ILF3-AS1	MCL1	RPL13A	TRA2A
HNRNPH1	EEF1A1	SPRY1	RPS14	SRSF3
RPL22L1	HNRNPA0	GPR183	RPS27	H1FX
JUNB	COTL1	RP11-138A9.1	RPL10	RP11-138A9.2
IFRD1	SRP9	JUND		UBC
EEF1A1	EIF3E	IER2		DNAJA1
RPL37A	LDLRAP1	RP11-138A9.2		BCAS2
RPL9	RHOH	DUSP1		SRSF7
RPS29	RPS26	ICOS		PTGER4
DUSP1	CD44	SLC2A3		ICOS
VIM	RSL1D1	TUBA1A		H3F3B
SPINK2	ZFP36	ZFP36		ZFP36L2
TSC22D3	ACTR3	NFKBIZ		GPR183
SPRY1	RGCC	KDM6B		KLF6
SNHG8	ACTB	H3F3B		CLK1
ANXA1	RBM3	PPP1R15A		PRMT10
RPS24	PABPC1	EVI2A		SLC2A3
RPS25	TMEM66	KLRB1		CYCS
RPL30	RPS4Y1	CLK1		PNRC1
RPLP2	SELL	RORA		EIF1
RPL35A	LCK	CD44		RPL31
NAP1L1	PPP1R15A	IGJ		RPS25
RGS1	TUBB	TAGAP		RPL30
PNRC1	TUBB	ARL4C		RPS20
RPS23	TUBB	CSRNP1		RPL23A
RPL14	TUBB	ZFP36L1		RPLP2
RPS26	TUBB	ANKRD28
SRSF5	TUBB	SDCBP
RPL31	TUBB	UBC
CCNL1	TUBB	IDS
RPL21	CMPK1	CYCS
RPL27A	ARHGEF1	SRSF7
RPL24	HSPA8	VAMP2
RPL23A	LEF1	DDX5
RPL22	CAP1	REL
UBC	EIF3D	CD8B
RPL36A	ACTG1	FTH1
RPS7	CSDE1	PPDPF
RPL29	GIMAP4	HNRNPDL
IL7R	EVI2A	TSC22D3
RPS12	NPM1	EIF1
RPS14	AIF1	EEF1A1
RPS20	AIF1
RPL32	AIF1
RPS16	AIF1
ITM2B	AIF1
RPL36	AIF1
RPL4	IGJ
FAU	RNPS1
RPLP1	DENND2D
PABPC1	LAT
RPS15A	2022-09-09
RPL13	HLA-E
RPS27	HLA-E
RPL7	HLA-E
RPL26	HLA-E
PRMT10	HLA-E
RPS27A	HLA-E
RPS4X	HLA-E
RPL11	LAPTM5
RPL41	RPL17
	RPL7
	TMEM123
	NDFIP1
	HNRNPDL
	EIF3L
	CD164
	CCNI
	RPL3
	CXCR4
	GLTSCR2
	GPSM3
	GPSM3
	GPSM3
	GPSM3
	GPSM3
	GPSM3
	GPSM3
	LDHB
	RPL4
	CCR7
	ITGB2
	EIF4G2
	RPS5
	RPL34
	CORO1A
	DDX5
	RPS3A
	RPS6
	ZFP36L2
	RPLP0
	RPL10A
